# Supplementary material for: Non-Motor Symptoms in PLA2G6-Associated Dystonia-Parkinsonism: A Case Report and Literature Review
Source: J Clin Med. 2022 Mar 13;11(6):1590. doi: 10.3390/jcm11061590 (PMC8950520; doi:10.3390/jcm11061590)
Supplement: Supplementary file 1 [file jcm-11-01590-s001.zip]

Archive with 1 entries (1 files):
- jcm-1612007-supplementary.pdf
